# Supplementary material for: Composites between Perovskite and Layered Co-Based Oxides for Modification of the Thermoelectric Efficiency
Source: Materials (Basel). 2021 Nov 19;14(22):7019. doi: 10.3390/ma14227019 (PMC8624505; doi:10.3390/ma14227019)
Supplement: Supplementary file 1 [file materials-14-07019-s001.zip]

Archive with 1 entries (1 files):
- materials-1448346-supplementary.pdf
